# Supplementary material for: Phylogeography and Population Structure of the Invasive Land Snail Monacha cartusiana
Source: Int J Mol Sci. 2026 May 12;27(10):4318. doi: 10.3390/ijms27104318 (PMC13206854; doi:10.3390/ijms27104318)
Supplement: Supplementary file 1 [file ijms-27-04318-s001.zip]

Archive with 1 entries (1 files):
- ijms-4231464-supplementary.pdf
